# Supplementary material for: KuJiang GanLuoYin Alleviates Hypertensive Vascular Injury and Modulates FMO2/FTO/m6A Signaling
Source: Biomedicines. 2026 Jun 28;14(7):1469. doi: 10.3390/biomedicines14071469 (PMC13403412; doi:10.3390/biomedicines14071469)
Supplement: Supplementary file 1 [file biomedicines-14-01469-s001.zip]

Archive with 10 entries (10 files):
- Fig S1.pdf
- Fig S2.pdf
- Fig S3.pdf
- Fig S4.pdf
- Fig S5.pdf
- Supplemental Methods.pdf
- Table S1.pdf
- Table S2.pdf
- Table S3.pdf
- Table S4.pdf
